# Supplementary material for: Nrg1 is an injury-induced cardiomyocyte mitogen for the endogenous heart regeneration program in zebrafish
Source: eLife. 2015 Apr 1;4:e05871. doi: 10.7554/eLife.05871 (PMC4379493; doi:10.7554/eLife.05871)
Supplement: Supplementary file 1. — Raw data spreadsheets used for quantification and statistical tests from experiments in this study. DOI: http://dx.doi.org/10.7554/eLife.05871.013 [file elife05871s001.xlsx]

## Sheet: qPCR timecourse
qPCR time course of nrg1 expression levels following genetic ablation.
Name	nrg1	Average	ef1	Average	Normal	Rel exp	Av	Fc	av	t-test
DTA Neg 1	29.94	29.9433	18.34	18.3267	-11.6167	0.000318445	0.00042163	0.755272	1
DTA Neg 1	29.93		18.31
DTA Neg 1	29.96		18.33
DTA Neg 2	30.44	30.2933	19.46	19.43	-10.8633	0.000536798		1.27315
DTA Neg 2	30.33		19.37
DTA Neg 2	30.11		19.46
DTA Neg 3	31.32	31.1433	19.82	19.89	-11.2533	0.000409646		0.971578
DTA Neg 3	31.03		19.95
DTA Neg 3	31.08		19.9
Vehicle Control 1	31.75	31.62	21.05	21.0433	-10.5767	0.000654796	0.000599964	1.55301	1.42296	0.0690154
Vehicle Control 1	31.55		21.07
Vehicle Control 1	31.56		21.01
Vehicle Control 2	31.86	31.7067	21.02	21.0267	-10.68	0.000609536		1.44567
Vehicle Control 2	31.49		21.04
Vehicle Control 2	31.77		21.02
Vehicle Control 3	31.64	31.7533	20.89	20.8867	-10.8667	0.000535559		1.27021
Vehicle Control 3	31.96		20.88
Vehicle Control 3	31.66		20.89
3dpi-1	29.07	29.0367	21.07	21.0767	-7.96	0.00401607	0.00418966	9.52511	9.93682	0.00463605
3dpi-1	29.01		21.07
3dpi-1	29.03		21.09
3dpi-2	28.13	28.1733	20.25	20.4633	-7.71	0.00477594		11.3273
3dpi-2	28.27		20.56
3dpi-2	28.12		20.58
3dpi-3	28.15	28.4167	20.91	20.9133	-7.50333	0.00551152		13.0719
3dpi-3	28.54		20.93
3dpi-3	28.56		20.9
3dpi-4	28.73	28.8167	20.16	20.1467	-8.67	0.0024551		5.82289
3dpi-4	28.77		20.17
3dpi-4	28.95		20.11
7dpi-1	28.06	28.16	20.04	20.0667	-8.09333	0.00366154	0.00467446	8.68425	11.0867	0.000429644
7dpi-1	28.26		20.06
7dpi-1	28.16		20.1
7dpi-2	28.23	28.26	20.28	20.2933	-7.96667	0.00399755		9.48119
7dpi-2	28.26		20.29
7dpi-2	28.29		20.31
7dpi-3	29.36	29.4767	21.83	21.8333	-7.64333	0.00500181		11.863
7dpi-3	29.5		21.84
7dpi-3	29.57		21.83
7dpi-4	25.56	25.59	17.71	17.72	-7.87	0.00427458		10.1382
7dpi-4	25.64		17.7
7dpi-4	25.57		17.75
7dpi-5	25.68	25.7567	18.56	18.56	-7.19667	0.00681691		16.168
7dpi-5	25.74		18.56
7dpi-5	25.85		18.56
7dpi -6	26.62	26.65	18.75	18.7867	-7.86333	0.00429438		10.1852
7dpi -6	26.72		18.8
7dpi -6	26.61		18.81
14dpi-1	29.21	29.35	20.58	20.63	-8.72	0.00237147	0.00157552	5.62454	3.73675	0.045773
14dpi-1	29.47		20.65
14dpi-1	29.37		20.66
14dpi-2	30.53	30.48	20.76	20.7467	-9.73333	0.00117483		2.7864
14dpi-2	30.27		20.75
14dpi-2	30.64		20.73
14dpi-3	29.78	29.8933	20.19	20.1667	-9.72667	0.00118027		2.7993
14dpi-3	29.98		20.19
14dpi-3	29.92		20.12

## Sheet: 7dpa proliferation counts
Proliferation counts for nrg1 overexpression following injury
			cmlc2:CreER; β-act2:BSNrg1	β-act2:BSNrg1
			13.17	7.88
			18.26	5.15
			30.41	10.95
			19.68	10.86
			16.13	10.28
			22.17	17.11
			8.2	14.83
			30.36	6.95
			16.19	9.06
			23.66	18.63
			38.85	13.64
			19.49	23.77
			34.48	15.85
			29.61	17.82
			27.74	8.89
			19.77
			28.24
			28.63
		average	23.6133	12.778	Mann - Whitney Rank Sum	p < 0.05
		std err	1.87627	1.33094
			n=18	n=15
β-act2:BSNrg1							cmlc2:CreER; β-act2:BSNrg1
		mef2	mef2/PCNA	% proliferation	Average Proliferation per Heart				mef2	mef2/PCNA	% proliferation	Average Proliferation per Heart
Heart 1	Section 1	409	61	14.9144			Heart 1	Section 1	282	25	8.86525
	Section 2	476	69	14.4958				Section 2	316	25	7.91139
	Section 3	358	54	15.0838				Section 3	370	29	7.83784
					14.8313							8.20483
Heart 2	Section 1	351	26	7.40741			Heart 2	Section 1	347	84	24.2075
	Section 2	312	14	4.48718				Section 2	341	109	31.9648
	Section 3	301	27	8.9701				Section 3	358	125	34.9162
					6.9549							30.3628
Heart 3	Section 1	422	30	7.109			Heart 3	Section 1	509	73	14.3418
	Section 2	514	42	8.17121				Section 2	481	78	16.2162
	Section 3	420	50	11.9048				Section 3	455	82	18.022
					9.06166							16.1933
Heart 4	Section 1	260	48	18.4615			Heart 4	Section 1	386	84	21.7617
	Section 2	312	63	20.1923				Section 2	347	87	25.072
	Section 3	394	68	17.2589				Section 3	364	88	24.1758
					18.6376							23.6698
Heart 5	Section 1	303	44	14.5215			Heart 5	Section 1	414	130	31.401
	Section 2	300	37	12.3333				Section 2	435	169	38.8506
	Section 3	334	47	14.0719				Section 3	419	194	46.3007
					13.6422							38.8508
Heart 6	Section 1	323	88	27.2446			Heart 6	Section 1	343	59	17.2012
	Section 2	297	59	19.8653				Section 2	364	73	20.0549
	Section 3	256	62	24.2188				Section 3	311	66	21.2219
					23.7762							19.4927
Heart 7	Section 1	287	33	11.4983			Heart 7	Section 1	213	64	30.0469
	Section 2	273	59	21.6117				Section 2	295	96	32.5424
	Section 3	270	39	14.4444				Section 3	252	103	40.873
					15.8515							34.4874
Heart 8	Section 1	334	64	19.1617			Heart 8	Section 1	391	101	25.8312
	Section 2	392	75	19.1327				Section 2	276	87	31.5217
	Section 3	474	72	15.1899				Section 3	343	108	31.4869
					17.8281							29.6133
Heart 9	Section 1	433	52	12.0092			Heart 9	Section 1	273	83	30.4029
	Section 2	395	44	11.1392				Section 2	276	73	26.4493
	Section 3	453	16	3.53201				Section 3	307	81	26.3844
					8.8935							27.7455
Heart 10	Section 1	323	32	9.90712			Heart 10	Section 1	248	48	19.3548
	Section 2	297	19	6.39731				Section 2	246	52	21.1382
	Section 3	204	15	7.35294				Section 3	308	58	18.8312
					7.88579							19.7747
Heart 11	Section 1	229	4	1.74672			Heart 11	Section 1	356	116	32.5843
	Section 2	255	26	10.1961				Section 2	410	92	22.439
	Section 3	256	9	3.51562				Section 3	387	115	29.7158
					5.15281							28.2464
Heart 12	Section 1	220	20	9.09091			Heart 12	Section 1	334	74	22.1557
	Section 2	188	21	11.1702				Section 2	258	86	33.3333
	Section 3	214	27	12.6168				Section 3	319	97	30.4075
					10.9593							28.6322
Heart 13	Section 1	249	28	11.245			Heart 13	Section 1	310	32	10.3226
	Section 2	236	23	9.74576				Section 2	301	38	12.6246
	Section 3	207	24	11.5942				Section 3	326	54	16.5644
					10.8616							13.1705
Heart 14	Section 1	235	20	8.51064			Heart 14	Section 1	221	38	17.1946
	Section 2	191	25	13.089				Section 2	229	46	20.0873
	Section 3	205	19	9.26829				Section 3	234	41	17.5214
					10.2893							18.2678
Heart 15	Section 1	153	22	14.3791			Heart 15	Section 1	215	72	33.4884
	Section 2	131	24	18.3206				Section 2	132	46	34.8485
	Section 3	177	33	18.6441				Section 3	192	44	22.9167
					17.1146							30.4178
							Heart 16	Section 1	182	36	19.7802
								Section 2	213	42	19.7183
								Section 3	179	35	19.5531
												19.6839
							Heart 17	Section 1	213	31	14.554
								Section 2	241	47	19.5021
								Section 3	237	34	14.346
												16.134
							Heart 18	Section 1	133	26	19.5489
								Section 2	175	36	20.5714
								Section 3	178	47	26.4045
												22.1749

## Sheet: 7dpa AG1478 treatment
	Vehicle (DMSO)	10µM AG1478
Wildtype animals treated with	proliferation index (%)
1	11.86	6.22
2	7.91	5.61
3	9.86	4.48
4	6.5	8.48
5	12.96	11.77
6	8.11	3.63
7	7.52	5.86
8	10.21	5.9
9	5.96	2.8
10	20.66	7.13
11	14.99	2.66
12	8.42	4.97
13	12.02	2.47
14	13.43	5.96
15	14.83	5.71
16	11.46	2.66
17	15.52	3.74
18	8.12	6.74
19	12.53	1.98
20	10.77	7.99
21	17.43
22	13.12
Average Proliferation	11.5541	5.338		Mann- Whitney U rank sum		p <0.05
Ek treated for 24 hours from 6dpa to 7dpa with vehicle (DMSO)								Ek treated for 24 hours from 6dpa to 7dpa with 10µM AG1478
		mef2	mef2/PCNA	% proliferation	Average Proliferation per Heart					mef2	mef2/PCNA	% proliferation	Average Proliferation per Heart
Heart 1	Section 1	206	24	11.6505				Heart 1	Section 1	196	7	3.57143
	Section 2	185	20	10.8108					Section 2	211	2	0.947867
	Section 3	183	24	13.1148					Section 3	174	6	3.44828
					11.8587								2.65586
Heart 2	Section 1	153	13	8.49673				Heart 2	Section 1	194	12	6.18557
	Section 2	197	12	6.09137					Section 2	209	5	2.39234
	Section 3	175	16	9.14286					Section 3	227	6	2.64317
					7.91032								3.74036
Heart 3	Section 1	162	20	12.3457				Heart 3	Section 1	277	10	3.61011
	Section 2	203	11	5.41872					Section 2	235	24	10.2128
	Section 3	186	22	11.828					Section 3	281	18	6.40569
					9.86412								6.74286
Heart 4	Section 1	272	14	5.14706				Heart 4	Section 1	184	5	2.71739
	Section 2	269	16	5.94796					Section 2	166	3	1.80723
	Section 3	285	24	8.42105					Section 3	141	2	1.41844
					6.50536								1.98102
Heart 5	Section 1	205	34	16.5854				Heart 5	Section 1	277	20	7.22022
	Section 2	247	35	14.17					Section 2	224	20	8.92857
	Section 3	197	16	8.12183					Section 3	217	17	7.8341
					12.9591								7.9943
Heart 6	Section 1	184	18	9.78261				Heart 6	Section 1	367	14	3.81471
	Section 2	217	22	10.1382					Section 2	325	11	3.38462
	Section 3	204	9	4.41176					Section 3	337	4	1.18694
					8.11087								2.79542
Heart 7	Section 1	322	23	7.14286				Heart 7	Section 1	236	18	7.62712
	Section 2	307	29	9.44625					Section 2	235	17	7.23404
	Section 3	335	20	5.97015					Section 3	245	16	6.53061
					7.51975								7.13059
Heart 8	Section 1	321	33	10.2804				Heart 8	Section 1	194	8	4.12371
	Section 2	299	35	11.7057					Section 2	199	4	2.01005
	Section 3	324	28	8.64198					Section 3	217	4	1.84332
					10.2093								2.65903
Heart 9	Section 1	261	24	9.1954				Heart 9	Section 1	202	5	2.47525
	Section 2	295	8	2.71186					Section 2	230	18	7.82609
	Section 3	281	17	6.04982					Section 3	217	10	4.60829
					5.9857								4.96988
Heart 10	Section 1	195	43	22.0513				Heart 10	Section 1	248	5	2.01613
	Section 2	178	47	26.4045					Section 2	266	4	1.50376
	Section 3	244	33	13.5246					Section 3	258	10	3.87597
					20.6601								2.46529
Heart 11	Section 1	182	32	17.5824				Heart 11	Section 1	223	15	6.72646
	Section 2	174	21	12.069					Section 2	243	10	4.11523
	Section 3	209	32	15.311					Section 3	270	19	7.03704
					14.9875								5.95957
Heart 12	Section 1	329	22	6.68693				Heart 12	Section 1	200	8	4
	Section 2	308	32	10.3896					Section 2	229	8	3.49345
	Section 3	281	23	8.18505					Section 3	218	21	9.63303
					8.42053								5.70883
Heart 13	Section 1	280	30	10.7143				Heart 13	Section 1	196	12	6.12245
	Section 2	302	45	14.9007					Section 2	204	13	6.37255
	Section 3	287	30	10.453					Section 3	194	12	6.18557
					12.0226								6.22686
Heart 14	Section 1	281	38	13.5231				Heart 14	Section 1	203	9	4.4335
	Section 2	297	42	14.1414					Section 2	200	9	4.5
	Section 3	309	39	12.6214					Section 3	228	18	7.89474
					13.4286								5.60941
Heart 15	Section 1	228	31	13.5965				Heart 15	Section 1	266	10	3.7594
	Section 2	262	52	19.8473					Section 2	233	12	5.15021
	Section 3	208	23	11.0577					Section 3	243	11	4.52675
					14.8338								4.47879
Heart 16	Section 1	261	28	10.728				Heart 16	Section 1	170	17	10
	Section 2	248	28	11.2903					Section 2	210	17	8.09524
	Section 3	283	35	12.3675					Section 3	191	14	7.32984
					11.4619								8.47503
Heart 17	Section 1	233	26	11.1588				Heart 17	Section 1	277	40	14.4404
	Section 2	239	44	18.41					Section 2	293	21	7.16724
	Section 3	200	34	17					Section 3	168	23	13.6905
					15.5229								11.766
Heart 18	Section 1	197	21	10.6599				Heart 18	Section 1	211	11	5.21327
	Section 2	222	13	5.85586					Section 2	244	8	3.27869
	Section 3	242	19	7.85124					Section 3	249	6	2.40964
					8.12233								3.63387
Heart 19	Section 1	214	26	12.1495				Heart 19	Section 1	225	11	4.88889
	Section 2	296	34	11.4865					Section 2	269	17	6.3197
	Section 3	236	33	13.9831					Section 3	220	14	6.36364
					12.5397								5.85741
Heart 20	Section 1	186	18	9.67742				Heart 20	Section 1	179	13	7.26257
	Section 2	176	32	18.1818					Section 2	183	9	4.91803
	Section 3	179	8	4.46927					Section 3	163	9	5.52147
					10.7762								5.90069
Heart 21	Section 1	284	57	20.0704
	Section 2	291	51	17.5258
	Section 3	327	48	14.6789
					17.425
Heart 22	Section 1	406	49	12.069
	Section 2	422	44	10.4265
	Section 3	356	60	16.8539
					13.1165

## Sheet: 7dpr uninjured proliferation
Prolifration counts for β-act2:BSNrg1 and cmlc2:CreER; β-act2:BSNrg1 at 7 days post recombination
	total proliferation index			Cortical proliferation index			trabecular proliferation index
	β-act2:BSNrg1	cmlc2:CreER; β-act2:BSNrg1		β-act2:BSNrg1	cmlc2:CreER; β-act2:BSNrg1		β-act2:BSNrg1	cmlc2:CreER; β-act2:BSNrg1
Heart 1	0.200687	10.8451		0.508936	29.7279		0.169945	0.34084
Heart 2	0.0928793	3.28548		0.544218	14.2935		0.0558347	0.973007
Heart 3	0.0839102	6.16137		0.763359	21.8544		0.0228624	0.78162
Heart 4	0.900047	11.248		4.78641	34.9632		0.187881	0.294583
Heart 5	0.879121	10.0666		0.595238	35.279		0.92624	3.68221
Heart 6	0.929622	10.4853		4.51566	39.2269		0.300165	0.334361
Heart 7	0.379741	4.90604		1.15232	9.15126		0.221221	2.14514
Heart 8	0.0220167	9.51583		0.147493	35.2792		0	0.491642
Heart 9		9.47919			36.8467			0.181236
Heart 10
Averages	0.436003	8.44366		1.6267	28.5135		0.235519	1.02496
		whole heart		wall		interior			total proliferation	wall proliferation	trabecular
β-act2:BSNrg1		mef2	mef2/pcna	mef2	mef2/pcna	mef2	mef2/pcna		(mef2/PCNA)/mef2
Heart 1	Section 1	2280	1	176	0	2104	1		0.0438596	0	0.0475285
	Section 2	1751	4	132	1	1619	3		0.228441	0.757576	0.1853
	Section 3	1213	4	130	1	1083	3		0.329761	0.769231	0.277008
								Average	0.200687	0.508936	0.169945
Heart 2	Section 1	2014	0	212	0	1802	0		0	0	0
	Section 2	2553	0	205	0	2348	0		0	0	0
	Section 3	3230	9	245	4	2985	5		0.278638	1.63265	0.167504
								Average	0.0928793	0.544218	0.0558347
Heart 3	Section 1	1661	0	136	0	1525	0		0	0	0
	Section 2	1589	4	131	3	1458	1		0.251731	2.29008	0.0685871
	Section 3	1406	0	137	0	1269	0		0	0	0
								Average	0.0839102	0.763359	0.0228624
Heart 4	Section 1	2232	20	350	16	1882	4		0.896057	4.57143	0.21254
	Section 2	2177	17	325	15	1852	2		0.780891	4.61538	0.107991
	Section 3	1466	15	232	12	1234	3		1.02319	5.17241	0.243112
								Average	0.900047	4.78641	0.187881
Heart 5	Section 1	1420	11	183	0	1237	11		0.774648	0	0.889248
	Section 2	1294	10	168	2	1126	8		0.772798	1.19048	0.71048
	Section 3	1101	12	168	1	933	11		1.08992	0.595238	1.17899
								Average	0.879121	0.595238	0.92624
Heart 6	Section 1	1241	16	173	10	1068	6		1.28928	5.78035	0.561798
	Section 2	1421	8	234	8	1187	0		0.562984	3.4188	0
	Section 3	1388	13	207	9	1181	4		0.936599	4.34783	0.338696
								Average	0.929622	4.51566	0.300165
Heart 7	Section 1	1329	8	268	3	1061	5		0.601956	1.1194	0.471254
	Section 2	1903	6	333	4	1570	2		0.315292	1.2012	0.127389
	Section 3	1802	4	264	3	1538	1		0.221976	1.13636	0.0650195
								Average	0.379741	1.15232	0.221221
Heart 8	Section 1	1514	1	226	1	1288	0		0.0660502	0.442478	0
	Section 2	1667	0	225	0	1442	0		0	0	0
	Section 3	1463	0	289	0	1174	0		0	0	0
								Average	0.0220167	0.147493	0
cmlc2:CreER; β-act2:BSNrg1
Heart 1	Section 1	1782	155	563	151	1219	4		8.69809	26.8206	0.328138
	Section 2	1799	206	674	203	1125	3		11.4508	30.1187	0.266667
	Section 3	1873	232	704	227	1169	5		12.3865	32.2443	0.427716
								Average	10.8451	29.7279	0.34084
Heart 2	Section 1	2840	112	454	74	2386	38		3.94366	16.2996	1.59262
	Section 2	2424	67	464	59	1960	8		2.76403	12.7155	0.408163
	Section 3	2763	87	476	66	2287	21		3.14875	13.8655	0.918233
								Average	3.28548	14.2935	0.973007
Heart 3	Section 1	1984	115	463	110	1521	5		5.79637	23.7581	0.328731
	Section 2	1719	107	479	98	1240	9		6.22455	20.4593	0.725806
	Section 3	1671	108	431	92	1240	16		6.4632	21.3457	1.29032
								Average	6.16137	21.8544	0.78162
Heart 4	Section 1	1986	196	675	195	1311	1		9.86908	28.8889	0.0762777
	Section 2	1689	228	571	224	1118	4		13.4991	39.2294	0.357782
	Section 3	2448	254	669	246	1779	8		10.3758	36.7713	0.449691
								Average	11.248	34.9632	0.294583
Heart 5	Section 1	2280	233	501	178	1779	55		10.2193	35.5289	3.09162
	Section 2	1947	171	411	124	1536	47		8.78274	30.1703	3.0599
	Section 3	2438	273	436	175	2002	98		11.1977	40.1376	4.8951
								Average	10.0666	35.279	3.68221
Heart 6	Section 1	1374	160	380	157	994	3		11.6448	41.3158	0.301811
	Section 2	1557	145	403	142	1154	3		9.31278	35.2357	0.259965
	Section 3	1505	158	372	153	1133	5		10.4983	41.129	0.441306
								Average	10.4853	39.2269	0.334361
Heart 7	Section 1	1716	71	567	51	1149	20		4.13753	8.99471	1.74064
	Section 2	2135	119	808	84	1327	35		5.57377	10.396	2.63753
	Section 3	2197	110	1079	87	1118	23		5.00683	8.06302	2.05725
								Average	4.90604	9.15126	2.14514
Heart 8	Section 1	1494	150	337	145	1157	5		10.0402	43.0267	0.432152
	Section 2	1465	116	372	110	1093	6		7.91809	29.5699	0.548948
	Section 3	1171	124	361	120	810	4		10.5892	33.241	0.493827
								Average	9.51583	35.2792	0.491642
Heart 9	Section 1	1406	133	378	133	1028	0		9.45946	35.1852	0
	Section 2	1473	156	416	155	1057	1		10.5906	37.2596	0.0946074
	Section 3	1693	142	357	136	1336	6		8.38748	38.0952	0.449102
								Average	9.47919	36.8467	0.181236

## Sheet: 14dpr uninjured proliferation
Prolifration counts for β-act2:BSNrg1 and cmlc2:CreER; β-act2:BSNrg1 at 14 days post recombination
	total proliferation index			Cortical proliferation index			trabecular proliferation index
	β-act2:BSNrg1	cmlc2:CreER; β-act2:BSNrg1		β-act2:BSNrg1	cmlc2:CreER; β-act2:BSNrg1		β-act2:BSNrg1	cmlc2:CreER; β-act2:BSNrg1
Heart 1	0.0328407	20.2503		0.280112	39.7271		0	1.73597
Heart 2	0.0696934	15.8436		0.580115	40.526		0.028748	2.94847
Heart 3	0	14.582		0	30.5432		0	1.74185
Heart 4	0.0354988	12.1318		0.18315	32.223		0.0196541	0.854893
Heart 5	0.0206782	17.4049		0.18622	47.4077		0	0.13771
Heart 6	0.748724	9.71585		6.36588	20.377		0.371539	2.35811
Heart 7	0.195448	13.8252		0.860788	40.4464		0.119126	0.71214
Heart 8	0.281116	12.305		1.72609	26.405		0.0979029	2.21089
Heart 9	0.0520833	11.8662		0.185185	20.2399		0.030303	3.56699
Heart 10	0.0286615	10.6518		0.294985	24.5493		0	0.364641
Averages	0.146474	13.8576		1.06625	32.2445		0.0667273	1.66317
		whole heart		wall		interior			total proliferation	wall proliferation	trabecular
		mef2	mef2/pcna	mef2	mef2/pcna	mef2	mef2/pcna		(mef2/PCNA)/mef2
β-act2:BSNrg1
Heart 1	Section 1	1334	0	157	0	1177	0		0	0	0
	Section 2	1015	1	119	1	896	0		0.0985222	0.840336	0
	Section 3	1210	0	129	0	1081	0		0	0	0
								Average	0.0328407	0.280112	0
Heart 2	Section 1	2084	1	192	1	1892	0		0.0479846	0.520833	0
	Section 2	2483	4	164	2	2319	2		0.161095	1.21951	0.0862441
	Section 3	1798	0	182	0	1616	0		0	0	0
								Average	0.0696934	0.580115	0.028748
Heart 3	Section 1	1565	0	240	0	1325	0		0	0	0
	Section 2	1550	0	213	0	1337	0		0	0	0
	Section 3	1646	0	202	0	1444	0		0	0	0
								Average	0	0	0
Heart 4	Section 1	1943	0	151	0	1792	0		0	0	0
	Section 2	1878	2	182	1	1696	1		0.106496	0.549451	0.0589623
	Section 3	1693	0	191	0	1502	0		0	0	0
								Average	0.0354988	0.18315	0.0196541
Heart 5	Section 1	1417	0	195	0	1222	0		0	0	0
	Section 2	1549	0	203	0	1346	0		0	0	0
	Section 3	1612	1	179	1	1433	0		0.0620347	0.558659	0
								Average	0.0206782	0.18622	0
Heart 6	Section 1	1704	12	123	7	1581	5		0.704225	5.69106	0.316256
	Section 2	1981	15	117	9	1864	6		0.757193	7.69231	0.321888
	Section 3	1784	14	105	6	1679	8		0.784753	5.71429	0.476474
								Average	0.748724	6.36588	0.371539
Heart 7	Section 1	1507	5	151	2	1356	3		0.331785	1.3245	0.221239
	Section 2	1729	1	140	0	1589	1		0.0578369	0	0.0629327
	Section 3	1525	3	159	2	1366	1		0.196721	1.25786	0.0732064
								Average	0.195448	0.860788	0.119126
Heart 8	Section 1	1564	7	181	6	1383	1		0.44757	3.31492	0.0723066
	Section 2	1516	6	161	3	1355	3		0.395778	1.86335	0.221402
	Section 3	1441	0	202	0	1239	0		0	0	0
								Average	0.281116	1.72609	0.0979029
Heart 9	Section 1	1801	0	162	0	1639	0		0	0	0
	Section 2	1280	2	180	1	1100	1		0.15625	0.555556	0.0909091
	Section 3	1439	0	127	0	1312	0		0	0	0
								Average	0.0520833	0.185185	0.030303
Heart 10	Section 1	1163	1	113	1	1050	0		0.0859845	0.884956	0
	Section 2	1248	0	139	0	1109	0		0	0	0
	Section 3	1122	0	128	0	994	0		0	0	0
								Average	0.0286615	0.294985	0
cmlc2:CreER; β-act2:BSNrg1
Heart 1	Section 1	1505	333	698	312	807	21		22.1262	44.6991	2.60223
	Section 2	1323	237	665	233	658	4		17.9138	35.0376	0.607903
	Section 3	1801	373	900	355	901	18		20.7107	39.4444	1.99778
								Average	20.2503	39.7271	1.73597
Heart 2	Section 1	2258	357	698	319	1560	38		15.8105	45.702	2.4359
	Section 2	1887	292	773	269	1114	23		15.4743	34.7995	2.06463
	Section 3	2179	354	706	290	1473	64		16.246	41.0765	4.34487
								Average	15.8436	40.526	2.94847
Heart 3	Section 1	1447	192	626	184	821	8		13.2688	29.393	0.974421
	Section 2	1367	203	548	191	819	12		14.85	34.854	1.4652
	Section 3	1427	223	745	204	682	19		15.6272	27.3826	2.78592
								Average	14.582	30.5432	1.74185
Heart 4	Section 1	1678	187	647	168	1031	19		11.1442	25.966	1.84287
	Section 2	2361	292	779	285	1582	7		12.3676	36.5854	0.442478
	Section 3	2282	294	850	290	1432	4		12.8834	34.1176	0.27933
								Average	12.1318	32.223	0.854893
Heart 5	Section 1	1591	318	642	316	949	2		19.9874	49.2212	0.210748
	Section 2	2295	337	768	336	1527	1		14.6841	43.75	0.0654879
	Section 3	2263	397	802	395	1461	2		17.5431	49.2519	0.136893
								Average	17.4049	47.4077	0.13771
Heart 6	Section 1	2571	292	1006	256	1565	36		11.3574	25.4473	2.30032
	Section 2	2277	200	997	174	1280	26		8.78349	17.4524	2.03125
	Section 3	2265	204	916	167	1349	37		9.00662	18.2314	2.74277
								Average	9.71585	20.377	2.35811
Heart 7	Section 1	1989	313	685	306	1304	7		15.7366	44.6715	0.53681
	Section 2	2001	257	618	245	1383	12		12.8436	39.644	0.867679
	Section 3	1644	212	551	204	1093	8		12.8954	37.0236	0.73193
								Average	13.8252	40.4464	0.71214
Heart 8	Section 1	2365	292	1009	268	1356	24		12.3467	26.561	1.76991
	Section 2	3050	375	1356	360	1694	15		12.2951	26.5487	0.885478
	Section 3	2534	311	950	248	1584	63		12.2731	26.1053	3.97727
								Average	12.305	26.405	2.21089
Heart 9	Section 1	2565	324	1211	285	1354	39		12.6316	23.5343	2.88035
	Section 2	1732	209	840	166	892	43		12.067	19.7619	4.82063
	Section 3	2211	241	1211	211	1000	30		10.9	17.4236	3
								Average	11.8662	20.2399	3.56699
Heart 10	Section 1	2252	219	933	214	1319	5		9.72469	22.9368	0.379075
	Section 2	2684	302	1117	292	1567	10		11.2519	26.1415	0.638162
	Section 3	2350	258	1046	257	1304	1		10.9787	24.5698	0.0766871
								Average	10.6518	24.5493	0.364641

## Sheet: Cortical Mef2 Nuclei counts
Number of wall nuclei per heart (raw data from 7 and 14 dpr spreadsheet)
7 days post-recombination				14 days post-recombination
	Average Number of cortical CM nuclei (Mef2+)				Average Number of cortical CM nuclei (Mef2+)
	β-act2:BSNrg1	cmlc2:CreER; β-act2:BSNrg1			β-act2:BSNrg1	cmlc2:CreER; β-act2:BSNrg1
	146	647			135	754.333
	220.667	464.667			179.333	725.667
	134.667	457.667			218.333	639.667
	246.667	638.333			174.667	758.667
	302.333	449.333			192.333	737.333
	173	385			115	973
	204.667	818			150	618
	288.333	356.667			181.333	1105
		383.667			156.333	1087.33
					126.667	1032
Average	214.542	527.083		Average	162.9	843.1
	2-sided T-test p-value =	0.000149047			2-sided T-test p-value =	1.19688e-09

## Sheet: Ventricular Wall Thickness
	7dpr		14dpr		30dpr
	β-act2:BSNrg1	cmlc2:CreER; β-act2:BSNrg1	β-act2:BSNrg1	cmlc2:CreER; β-act2:BSNrg1	β-act2:BSNrg1	cmlc2:CreER; β-act2:BSNrg1
	14.8458	15.785	10.3192	51.9475	17.6167	87.1583
	11.8867	50.0525	12.4658	41.9242	11.5033	66.7917
	12.8742	15.6717	17.1475	60.4608	10.4658	80.45
	16.6475	38.4908	13.5775	71.425	10.6975	81.975
	19.0367	35.8533	14.245	59.0225	21.0008	64.925
	8.73833	17.0958	24.1758	94.9317	16.4	103.842
	19.7492	25.4875	11.6088	49.9083	14.9917	101.833
	17.8475		19.8483	39.9167	18.4817	91.275
		25.2542	12.4875	48.7	17.335	89.6333
		17.6267	15.0617	42.1417	14.6033	86.325
				46.8583	13.3175	77.05
averages	15.2032	26.8131	15.0937	55.2033	15.1285	84.6598
ttest	0.0210512		3.59566e-07		8.32044e-14
pos v pos		0.000389124		0.000109631
Percent Increase		76.3642		265.737		459.606
		7 days post recombination						14 days post recombination						30 days post recombination
β-act2:BSNrg1		Wall 1	Wall 2	Wall 3	Apex	Average wall thickness/ section	Average wall thickness/ heart	Wall 1	Wall 2	Wall 3	Apex	Average wall thickness/ section	Average wall thickness/ heart	Wall 1	Wall 2	Wall 3	Apex	Average wall thickness/ section	Average wall thickness/ heart
Heart 1	Section 1	19.17	14.91	14.11	10.37	14.64		12.9	7.79	9.68	7.97	9.585		16.6	11.4	13.6	10.9	13.125
	Section 2	22.72	16.27	12.34	10.59	15.48		9.91	21.2	9.27	5.69	11.5175		35.6	20.8	11.4	10.3	19.525
	Section 3	13.79	22.53	12.85	8.5	14.4175	14.8458	9.73	11.3	11.7	6.69	9.855	10.3192	36	14.3	15.4	15.1	20.2	17.6167
Heart 2	Section 1	8.43	6.93	9.44	9.54	8.585		10.7	16	15.5	11.4	13.4		16.6	15.8	7.92	7.68	12
	Section 2	10.52	18.71	8.56	9.95	11.935		12.9	16.5	12.9	9.6	12.975		19.2	9.34	6.88	9.06	11.12
	Section 3	16.39	18.27	10.39	15.51	15.14	11.8867	8.59	16.2	11.9	7.4	11.0225	12.4658	15.4	13.1	8.72	8.34	11.39	11.5033
Heart 3	Section 1	11.52	16.03	10.92	12.34	12.7025		19.4	27.3	10.7	17.6	18.75		9.88	16.7	9.5	6.22	10.575
	Section 2	13.57	20.63	7.48	9.9	12.895		29.1	19.7	16.6	15.1	20.125		10.9	12.8	6.42	8.36	9.62
	Section 3	13.78	15.21	7.05	16.06	13.025	12.8742	19.9	16.3	7.08	6.99	12.5675	17.1475	9.51	11.7	12.9	10.7	11.2025	10.4658
Heart 4	Section 1	30.97	11.16	10.75	10.41	15.8225		17.1	12.8	9	15	13.475		14.1	9	8.48	8.62	10.05
	Section 2	30.48	15.33	10.03	8.89	16.1825		15.8	15.2	11.8	16.7	14.875		14.5	10.4	7.02	9.56	10.37
	Section 3	29.86	23.2	7.49	11.2	17.9375	16.6475	16.8	16.5	6.25	9.98	12.3825	13.5775	10.7	13.1	6.29	16.6	11.6725	10.6975
Heart 5	Section 1	23.63	24.94	11.07	12.35	17.9975		13.9	17.7	8.59	9.04	12.3075		36.3	18.6	19.9	15.2	22.5
	Section 2	29.12	31.93	14.98	10.03	21.515		18.5	16.9	7.21	17.5	15.0275		30.5	23.1	16.6	11.2	20.35
	Section 3	21.68	15.99	20.84	11.88	17.5975	19.0367	12.9	17.6	13.7	17.4	15.4	14.245	36.6	16.3	17.8	9.91	20.1525	21.0008
Heart 6	Section 1	10.06	9.25	5.29	9.66	8.565		27.68	26.11	24.93	19.24	24.49		23.6	19.3	14.8	13.1	17.7
	Section 2	10.06	8.56	8.03	8.62	8.8175		25.8	21.79	24.92	21.87	23.595		18.6	18.3	11.9	12.6	15.35
	Section 3	8.91	11.38	6.36	8.68	8.8325	8.73833	28.21	26.41	22.33	20.82	24.4425	24.1758	26.2	10.8	10	17.6	16.15	16.4
Heart 7	Section 1	36.07	20.85	14.39	22	23.3275		12.085	11.26	6.29	9.37	9.75125		15.6	16	12.8	8.64	13.26
	Section 2	24.22	17.48	13.08	16.11	17.7225		12.34	14.46	14.01	10.52	12.8325		18.2	18.5	11.2	17.6	16.375
	Section 3	24.47	20.73	19.74	7.85	18.1975	19.7492	15.15	13.29	10.34	10.19	12.2425	11.6088	17.8	14.7	8.56	20.3	15.34	14.9917
Heart 8	Section 1	16.92	20.45	16.89	16.4	17.665		17.15	17.46	11.66	29.14	18.8525		30	15.9	15.4	12.8	18.525
	Section 2	21.03	16.74	18.6	16.15	18.13		17.02	15.73	17.39	31.05	20.2975		27.1	14.2	8.08	15.9	16.32
	Section 3	16.34	19.89	16.59	18.17	17.7475	17.8475	20.84	15.1	13.54	32.1	20.395	19.8483	24.5	16.6	19.6	21.7	20.6	18.4817
Heart 9	Section 1							13.21	14.09	13.77	18.02	14.7725		33.6	19.8	16.4	12.3	20.525
	Section 2							6.75	6.64	12.56	12.42	9.5925		18.1	9.32	21.8	10.6	14.955
	Section 3							11.1	13.01	13.85	14.43	13.0975	12.4875	20	22.2	10.7	13.2	16.525	17.335
Heart 10	Section 1							17.94	17.26	13.21	10.24	14.6625		20.2	15.6	10.4	11.6	14.45
	Section 2							16.77	17.4	16.75	10.74	15.415		20.3	10	9.64	13.6	13.385
	Section 3							14.4	16.54	14.46	15.03	15.1075	15.0617	23.7	12.6	12.3	15.3	15.975	14.6033
Heart 11	Section 1													12.2	12.8	8.93	14.7	12.1575
	Section 2													13.8	9.98	16.4	16.8	14.245
	Section 3													15.1	10.6	11.4	17.1	13.55	13.3175
		7 days post recombination						14 days post recombination						30 days post recombination
cmlc2:CreER; β-act2:BSNrg1		Wall 1	Wall 2	Wall 3	Apex	Average wall thickness/ section	Average wall thickness/ heart	Wall 1	Wall 2	Wall 3	Apex	Average wall thickness/ section	Average wall thickness/ heart	Wall 1	Wall 2	Wall 3	Apex	Average wall thickness/ section	Average wall thickness/ heart
Heart 1	Section 1	21.28	27.31	15.27	21.25	21.2775		66.67	70.83	48.53	35.51	55.385		98.8	95.6	90.2	99.7	96.075
	Section 2	17.92	21.87	31.47	15.04	21.575		57.74	64.66	48.33	38.13	52.215		106	98.1	80.8	98.4	95.825
	Section 3	40.74	45	29.14	19.56	33.61	25.4875	59.32	46.58	50.67	36.4	48.2425	51.9475	101	93	67.2	66.5	81.925	91.275
Heart 2	Section 1	88.763	70.88	43.49	74.26	69.3483		61.62	43.84	27.24	38.2	42.725		88	105	82.1	77.2	88.075
	Section 2	73.39	77.9	53.8	52.85	64.485		51.13	52.23	27.98	42.39	43.4325		97.1	107	93.8	98.3	99.05
	Section 3	75.57	90.52	73.19	85.5	81.195	71.6761	59.64	43.01	26.55	29.26	39.615	41.9242	84.3	94.3	82.7	65.8	81.775	89.6333
Heart 3	Section 1	26.21	18.52	24.8	23.4	23.2325		78.36	70.35	58.56	49.54	64.2025		112	86.2	57.2	83.5	84.725
	Section 2	29.43	20.65	29.07	21.04	25.0475		56.49	86.78	49.75	45.47	59.6225		97.2	103	75	72.2	86.85
	Section 3	31.2	26.78	27.28	24.67	27.4825	25.2542	60.86	79.16	48.88	41.33	57.5575	60.4608	98.3	101	66.8	83.5	87.4	86.325
Heart 4	Section 1	17.36	17.09	15.88	14.31	16.16		73.26	75.28	93.69	49.78	73.0025		80.2	63.1	48.6	41.5	58.35
	Section 2	23.78	17.61	16.85	19.79	19.5075		70.75	78.26	86.55	56.92	73.12		91.8	91.1	65.8	75.3	81
	Section 3	17.46	22.71	13.96	14.72	17.2125	17.6267	76.54	77.14	69.78	49.15	68.1525	71.425	98.7	109	69.3	90.2	91.8	77.05
Heart 5	Section 1	19.88	13.52	16.01	11.73	15.285		61.96	80.33	41.76	48.88	58.2325		102	103	88.2	63.4	89.15
	Section 2	22.03	17.91	13.29	12.7	16.4825		59.16	83.77	55.79	47.07	61.4475		75.4	113	81.3	71.3	85.25
	Section 3	23	11.75	16.68	10.92	15.5875	15.785	57.74	76.63	47.52	47.66	57.3875	59.0225	103	95.3	89.9	60.1	87.075	87.1583
Heart 6	Section 1	53.63	60.04	51.34	39.69	51.175		169.53	90.33	60.84	67.1	96.95		74.2	80.9	57.3	54.1	66.625
	Section 2	37.89	78.18	86.62	44.68	61.8425		152	122.68	60.85	62.55	99.52		75.5	81.8	53	59.7	67.5
	Section 3	52.82	30.32	40.75	24.67	37.14	50.0525	109.45	96.92	90.54	56.39	88.325	94.9317	76.1	70.3	70.7	47.9	66.25	66.7917
Heart 7	Section 1	19.84	17.33	11.55	11.52	15.06		49.1	59	43.1	54.6	51.45		79.6	98	72.3	60.6	77.625
	Section 2	11.37	20.27	13.28	14.44	14.84		42.2	62.2	42.3	46.4	48.275		89.2	85.3	68.8	74.3	79.4
	Section 3	25.19	17.87	13.07	12.33	17.115	15.6717	43	65.1	50.3	41.6	50	49.9083	97.9	90.6	69.1	79.7	84.325	80.45
Heart 8	Section 1	45.82	20.69	32.62	36.35	33.87		41.3	45.4	27.7	35.6	37.5		80.2	79.5	63.1	70.1	73.225
	Section 2	45.57	34.75	35.36	40.77	39.1125		47.6	45.1	25.9	33.9	38.125		93.7	91.7	72.8	98.7	89.225
	Section 3	52.34	43.87	34.44	39.31	42.49	38.4908	58.8	48.4	28.5	40.8	44.125	39.9167	88.1	84.1	76.7	85	83.475	81.975
Heart 9	Section 1	41.9	41.8	16.94	26.4	31.76		50.9	50.7	27	55.5	46.025		58.8	68.9	70	51	62.175
	Section 2	56.42	47.28	21.1	28	38.2		38.7	46.3	24.9	52.5	40.6		71.7	66.9	64.1	51.5	63.55
	Section 3	46.91	49.13	19.73	34.63	37.6	35.8533	80.8	52.8	38.9	65.4	59.475	48.7	60.9	71.7	72.8	70.8	69.05	64.925
Heart 10	Section 1	25.88	16.81	14.67	16.81	18.5425		37.4	45.8	44.6	45.8	43.4		136	112	79.5	94.3	105.45
	Section 2	27.83	17.27	13.11	12.24	17.6125		38.6	40.6	36.7	43	39.725		127	92.1	94.9	78.1	98.025
	Section 3	22.37	13.85	12	12.31	15.1325	17.0958	45.4	45.5	38.5	43.8	43.3	42.1417	132	122	94.9	83.3	108.05	103.842
Heart 11	Section 1							34	77.5	48	47.9	51.85		101	144	90.3	86.3	105.4
	Section 2							40.4	58.3	34.1	50.5	45.825		96.5	112	86.2	68.7	90.85
	Section 3							38.8	49.5	39.2	44.1	42.9	46.8583	110	142	87.1	97.9	109.25	101.833

## Sheet: Cross-Sectional Area
Cross-Sectional Area of 6 month post recombination cmlc2:CreER;β-act2:BSNrg1 hearts vs. controls
		β-act2:BSNrg1	cmlc2:CreER; β-act2:BSNrg1
		1.10986e+06	1.84647e+06
		856214	2.3379e+06
		1.12517e+06	1.50768e+06
		1.1595e+06	2.68446e+06
		1.14025e+06	1.53051e+06
		912496	2.02956e+06
		924309	2.07005e+06
		1.02056e+06	2.13801e+06
		915618	2.62128e+06
		813209
	average	997719	2.0851e+06
		percent increase	108.987
		fold change	2.08987
		T-Test p value	5.12043e-07
β-act2:BSNrg1		Area square microns	Average per heart
Heart 1	Section 1	1.29619e+06
	Section 2	1.1078e+06
	Section 3	925594	1.10986e+06
Heart 2	Section 1	818560
	Section 2	886237
	Section 3	863847	856214
Heart 3	Section 1	1.13585e+06
	Section 2	1.14689e+06
	Section 3	1.09279e+06	1.12517e+06
Heart 4	Section 1	1.2197e+06
	Section 2	1.04687e+06
	Section 3	1.21194e+06	1.1595e+06
Heart 5	Section 1	1.10884e+06
	Section 2	1.07071e+06
	Section 3	1.2412e+06	1.14025e+06
Heart 6	Section 1	825883
	Section 2	862781
	Section 3	1.04882e+06	912496
Heart 7	Section 1	967682
	Section 2	874986
	Section 3	930258	924309
Heart 8	Section 1	1.01018e+06
	Section 2	795408
	Section 3	1.25609e+06	1.02056e+06
Heart 9	Section 1	989890
	Section 2	937645
	Section 3	819320	915618
Heart 10	Section 1	759531
	Section 2	1.01382e+06
	Section 3	666273	813209
cmlc2:CreER; β-act2:BSNrg1		Area square microns	Average per heart
Heart 1	Section 1	1.75126e+06
	Section 2	1.95412e+06
	Section 3	1.83402e+06	1.84647e+06
Heart 2	Section 1	2.62165e+06
	Section 2	2.22783e+06
	Section 3	2.16421e+06	2.3379e+06
Heart 3	Section 1	1.46059e+06
	Section 2	1.59303e+06
	Section 3	1.46942e+06	1.50768e+06
Heart 4	Section 1	2.87756e+06
	Section 2	2.2064e+06
	Section 3	2.96942e+06	2.68446e+06
Heart 5	Section 1	1.47746e+06
	Section 2	1513257
	Section 3	1.6008e+06	1.53051e+06
Heart 6	Section 1	2.03851e+06
	Section 2	2.07201e+06
	Section 3	1.97818e+06	2.02956e+06
Heart 7	Section 1	2.04299e+06
	Section 2	2.04468e+06
	Section 3	2.12249e+06	2.07005e+06
Heart 8	Section 1	2.51914e+06
	Section 2	2.09073e+06
	Section 3	1.80415e+06	2.13801e+06
Heart 9	Section 1	2.47804e+06
	Section 2	2.4115e+06
	Section 3	2.9743e+06	2.62128e+06

## Sheet: 14dpr Cardiomyocyte Size
Measurements of Cardiomyocyte cell size after 14 days of Nrg1 expression
Cell #	cmlc2:CreER; β-act2:BSNrg1	β-act2:BSNrg1
1	934.589	1706.1
2	1072.26	1740.79
3	940.159	1097.37
4	1482.35	1494.86
5	1858.72	1306.37
6	1463.39	1035.23
7	973.087	945.924
8	773.271	1181.79
9	730.963	1088.38
10	617.23	2504.58
11	453.957	1984.18
12	661.785	1114.08
13	1135.97	992.726
14	563.294	1174.37
15	896.776	927.066
16	1191.17	1026.24
17	832.288	2693.16
18	944.849	997.807
19	972.11	1043.73
20	798.774	637.749
21	1009.43	1315.85
22	728.521	1976.07
23	836.88	1166.65
24	1323.77	1684.9
25	1000.35	1551.62
26	1196.84	1040.7
27	784.019	821.637
28	827.891	1664.09
29	680.838	1581.72
30	1435.35	1833.03
31	755	939.279
32	523.526	1194.11
33	976.018	632.765
34	679.373	830.627
35	644.002	772.001
36	841.375	1387.67
37	1290.84	702.53
38	935.664	982.858
39	709.076	860.721
40	1341.65	1098.35
41	659.929	784.313
42	1655.88	1386.01
43	627.098	1652.36
44	682.109	1331.68
45	674.976	1620.22
46	861.014	1701.7
47	748.062	736.63
48	581.761	874.791
49	1374.67	1212.08
50	1664.38	917.099
51	1239.74	1017.54
52	781.479	874.303
53	791.054	757.052
54	614.591	1174.08
55	420.639	998.394
56	991.554	671.947
57	686.506	1716.65
58	353.903	1008.55
59	544.143	1019.99
60	831.506	1381.61
61	783.531	1325.62
62	788.416	1092.39
63	789.393	3016.48
64	806.786	582.934
65	932.049	1730.82
66	468.809	1172.22
67	540.332	554.793
68	705.95	930.095
69	439.106	1171.44
70	1485.67	836.88
71	722.853	1097.67
72		1406.43
73	3434.19	1311.06
74	899.316	728.716
75	741.223	1000.15
76	815.579	645.761
77	864.434	1119.07
78	1093.86	1275.6
79	974.748	996.83
80	1759.55	335.143
81	1986.43
82	1364.71	2024.24
83	986.766	1902.99
84	1375.85	1032.01
85	581.077	1099.82
86	1360.41	2549.33
87	695.886	852.318
88	1676.11	1054.48
89	649.767	1113.79
90	401.781	1519.58
91	1495.44	1141.24
92	1309.01	972.501
93	1209.74	640.875
94	1595.2	2444.69
95	805.125	961.069
96	527.923	1634.48
97	525.285	2064.21
98	867.756	1295.04
99	873.228	973.282
100	623.972	690.902
101	681.815	1131.28
102	557.041	1633.31
103	680.838	904.202
104	691.684	730.084
105	763.794	1180.33
106	952.079	896.483
107	460.895	1274.33
108	556.845	823.103
109	308.175	798.969
110	1237.78	2551.09
111	862.48	1456.85
112	1042.66	820.563
113	892.77	2539.27
114	1350.24	1316.54
115	845.088	862.871
116	591.141	797.894
117	771.513	2033.62
118	573.358	1317.32
119	715.818	2535.07
120	519.911	2292.46
121	979.438	1944.41
122	1590.9	1847.19
123	679.666	918.663
124	662.762	1092.68
125		1803.03
126		1213.16
127		1839.67
128		852.514
129		1161.76
130		1825.01
131		1092.49
132		1113.49
133		1422.55
134		1825.5
135		682.988
136		1531.3
137		1603.8
138		1021.75
139		1104.51
140		1157.46
141		721.485
142		1253.22
143		1250.19
144		1170.85
145		1833.42
146		2063.33
147		1079.39
148		1738.44
149		1241.4
150		2305.35
151		1276.96
152		1272.17
153		1355.03
154		1595.1
155		1761.99
156		1141.83
157		1264.94
158		1397.24
159		723.049
160		1206.81
161		1062.49
162		1162.84
163		2415.18
164		436.956
165		1165.96
166		970.351
167		1682.65
168		626.707
169		1402.62
170		1297.97
171		1244.33
172		1524.27
Average Size	922.995	1283.38
	Two-sided Student's T-Test
	p-value	1.93929e-10

## Sheet: SwimTunelData
Data for endurance swim test over time between β-act2:BSNrg1 and cmlc2:CreER;β-act2:BSNrg1 animals
Pre-recombination		1 Month Post-recombination		2 months post-recombination		3 months post-recombination		5 months post-recombination		6 months post-recombination		8 months post-recombination		9 months post-recombination
β-act2:BSNrg1
fish number	Swim time (min)	fish number	Swim time (min)	fish number	Swim time (min)	fish number	Swim time (min)	fish number	Swim time (min)	fish number	Swim time (min)	fish number	Swim time (min)	fish number	Swim time (min)
1	62	1	58	1	61	1	61	1	62	1	60	1	62	1	58
2	62	2	59	2	61	2	61	2	62	2	60	2	62	2	62
3	64	3	60	3	61	3	61	3	64	3	60	3	62	3	65
4	66	4	64	4	65	4	61	4	65	4	60	4	72	4	65
5	68	5	65	5	65	5	61	5	66	5	65	5	73	5	73
6	72	6	65	6	66	6	65	6	73	6	66	6	75	6	77
7	83	7	67	7	68	7	65	7	75	7	69	7	78	7	77
8	83	8	69	8	70	8	65	8	82	8	81	8	82	8	84
9	83	9	71	9	73	9	65	9	85	9	81	9	89	9	88
10	89	10	88	10	78	10	75	10	89	10	82	10	105	10	98
11	97	11	90	11	96	11	98	11	103	11	82	11		11
12	113	12	121	12	96	12	120	12		12		12		12
Average	78.5		73.0833		71.6667		71.5		75.0909		69.6364		76		74.7
Pre-recombination		1 Month Post-recombination		2 months post-recombination		3 months post-recombination		5 months post-recombination		6 months post-recombination		8 months post-recombination		9 months post-recombination
cmlc2:CreER;β-act2:BSNrg1
fish number	Swim time (min)	fish number	Swim time (min)	fish number	Swim time (min)	fish number	Swim time (min)	fish number	Swim time (min)	fish number	Swim time (min)	fish number	Swim time (min)	fish number	Swim time (min)
1	57	1	59	1	59	1	61	1	60	1	61	1	38	1	20
2	59	2	59	2	59	2	63	2	61	2	61	2	49	2	37
3	60	3	59	3	59	3	63	3	62	3	63	3	53	3	47
4	65	4	62	4	61	4	63	4	64	4	63	4	58	4	56
5	66	5	63	5	61	5	64	5	64	5	76	5	63	5	57
6	66	6	65	6	61	6	65	6	65	6	81	6	64	6	58
7	68	7	65	7	64	7	77	7	66	7	91	7	70	7	63
8	70	8	67	8	64	8	78	8	75	8	91	8		8
9	70	9	68	9	78	9	81	9	81	9		9		9
10	71	10	71	10	78	10	87	10	81	10		10		10
11	75	11	72	11	78	11	89	11		11		11		11
12	75	12	93	12	82	12		12		12		12		12
Average	66.8333		66.9167		67		71.9091		68.7778		73.375		56.4286		48.2857

[truncated: 1 more sheets: Echocardiography Data]
